# Supplementary material for: Characteristics of SARS-CoV-2 variants of concern B.1.1.7, B.1.351 or P.1: data from seven EU/EEA countries, weeks 38/2020 to 10/2021
Source: Euro Surveill. 2021 Apr 22;26(16):2100348. doi: 10.2807/1560-7917.ES.2021.26.16.2100348 (PMC8063589; doi:10.2807/1560-7917.ES.2021.26.16.2100348)
Supplement: SupplementB [file 21-00348_ADLHOCH_SupplementB.xlsx]

## Sheet: Table 1
This supplementary material is hosted by Eurosurveillance as supporting information alongside the article Characteristics of SARS-CoV-2 variants of concern B.1.1.7, B.1.351 or P.1: data from seven EU/EEA countries, weeks 38/2020 to 10/2021, on behalf of the authors, who remain responsible for the accuracy and appropriateness of the content. The same standards for ethics, copyright, attributions a…
													All
	B.1.1.7	%	SGTF	%	B.1.1.7/SGTF combined	%	P.1	%	B.1.351	%	Wild Type	%	Sample	Unk/missing	%
Reportingcountry
Cyprus	13		0		13		0		0		0		13	37108
Estonia	16		23		39		0		0		129		168	9330
Finland	1778		126		1904		1		129		1808		3842	54926
Ireland	2679		0		2679		0		24		637		3340	192813
Italy	3997		0		3997		337		98		0		4432	2885507
Luxembourg	856		0		856		2		176		774		1808	48958
Portugal	665		9054		9719		12		9		0		9740	7450
Total	10004	42.8565	9203	39.4251	19207	82.2816	352	1.50795	436	1.8678	3348	14.3426	23343	3236092
Sex
Female	4905	49.0353	4795	52.1026	9700	50.5024	179	50.8523	211	48.3945	1541	46.0275	11631	1657106	51.2104
Male	5098	50.9647	4408	47.8974	9506	49.4924	173	49.1477	225	51.6055	1807	53.9725	11711	1578770	48.7896
Total	10003		9203		19207		352		436		3348		23342	3235876
Age
Range					0-103		2-101		0-109		0-105
Mean	40.3446		38.4498		39.4367		45.7216		42.6881		39.9648		39.6679	44.761
Media	40		39		39		46		42		38		39	45
Standard deviation	21.9056		20.1188		21.0891		24.7306		21.5855		21.4121		21.2213	22.195
Age-group (years)
0-19	1903	9.90785	1827	9.51216	3730	19.42	79	22.4432	60	13.7615	569	16.9952	4438	486052	2530.6
20-39	3084	16.0566	2921	15.208	6005	31.2646	66	18.75	147	33.7156	1195	35.693	7413	845663	4402.89
40-59	3093	16.1035	3058	15.9213	6151	32.0248	107	30.3977	139	31.8807	986	29.4504	7383	1079388	5619.76
60-79	1389	7.23174	1149	5.98219	2538	13.2139	58	16.4773	62	14.2202	390	11.6487	3048	584150	3041.34
80+	535	2.78544	248	1.2912	783	4.07664	42	11.9318	28	6.42202	208	6.21266	1061	240544	1252.38
Total	10004		9203		19207		352		436		3348		23343	3235797
Symptoms
Asymptomatic	516	17.3096	1509	34.2254	2025	27.4019	2	33.3333	3	9.67742	125	18.6012	2155	40201	18.3294
Symptomatic	2465	82.6904	2900	65.7746	5365	72.5981	4	66.6667	28	90.3226	547	81.3988	5944	179124	81.6706
Total	2981		4409		7390		6		31		672		8099	219325
Precondition (any)
No	1726	17.2531	8882	96.512	10608	55.2299	254	72.1591	89	20.4128	369	11.0215	11320	715001	22.0946
Yes	8278	82.7469	321	3.48799	8599	44.7701	98	27.8409	347	79.5872	2979	88.9785	12023	2521091	77.9054
Total	10004		9203		19207		352		436		3348		23343	3236092
Hospitalisation
Not hospitalised	7751	89.1842	104	80	7855	89.0489	272	80	309	80.6789	2399	92.4827	10835	2935725	92.4757
Hospitalised	940	10.8158	26	20	966	10.9511	68	20	74	19.3211	195	7.51735	1303	238865	7.52428
Total	8691		130		8821		340		383		2594		12138	3174590
ICU
No admission	8489	98.5947	104	100	8593	98.6114	332	97.9351	380	97.6864	2553	99.3772	11858	3150994	98.9568
Admission	121	1.40534	0	0	121	1.38857	7	2.0649	9	2.31362	16	0.62281	153	33219	1.04324
Total	8610		104		8714		339		389		2569		12011	3184213
Mortality/outcome
Alive/on treatment	7430	97.9694	60	98.3607	7490	97.9725	295	96.0912	309	94.7853	1773	96.0455	9867	3009745	97.8098
Died	154	2.03059	1	1.63934	155	2.02747	12	3.90879	17	5.21472	73	3.9545	257	67395	2.19018
Total	7584		61		7645		307		326		1846		10124	3077140
Imported
Local	6120	98.7097	23	63.8889	6143	98.5087	263	98.5019	107	91.453	694	99.5696	7207	2557527	99.4559
Imported	80	1.29032	13	36.1111	93	1.49134	4	1.49813	10	8.54701	3	0.430416	110	13991	0.544076
Total	6200		36		6236		267		117		697		7317	2571518
Healthcare worker
No Hcw	7276	93.6784	4709	95.1698	11985	94.2587	85	80.1887	358	92.7461	2425	91.9954	14853	2139314	94.7736
Hcw	491	6.32162	239	4.83023	730	5.74125	21	19.8113	28	7.25389	211	8.00455	990	117974	5.22636
Total	7767		4948		12715		106		386		2636		15843	2257288

## Sheet: Hospitalisation_comparison
This supplementary material is hosted by Eurosurveillance as supporting information alongside the article Characteristics of SARS-CoV-2 variants of concern B.1.1.7, B.1.351 or P.1: data from seven EU/EEA countries, weeks 38/2020 to 10/2021, on behalf of the authors, who remain responsible for the accuracy and appropriateness of the content. The same standards for ethics, copyright, attributions a…																P.1 compared to wild-type
ONLY B.1.1.7 compared to wild-type								B.1.351 compared to wild-type
													2977			Logistic regression			Number of obs	=	2934
Logistic regression			Number of obs	= 11,284				Logistic regression			Number of obs	=	[95% Conf.	Interval]		is_hospital	Odds Ratio	Std. Err.	z	P>z	[95% Conf.	Interval]
is_hospital	Odds Ratio	Std. Err.	z	P>z	[95% Conf.	Interval]		is_hospital	Odds Ratio	Std. Err.	z	P>z	2.10538	6.19127		is_P1	2.62525	0.808291	3.13	0.002	1.4358	4.80008
is_B117	1.69896	0.466429	1.93	0.054	0.991968	2.90985		is_B1351	3.6104	0.993471	4.67	0	1.05949	1.08799		age	1.07182	0.0073164	10.16	0	1.05758	1.08626
age	1.06482	0.0057897	11.55	0	1.05354	1.07623		age	1.07364	0.0072694	10.5	0	1.63819	2.24565		sex	1.82514	0.111468	9.85	0	1.61923	2.05722
sex	1.6797	0.0544493	16	0	1.5763	1.78988		sex	1.91802	0.154327	8.09	0	0.977232	1.02006		week	0.999987	0.0105313	0	0.999	0.979558	1.02084
week	1.0032	0.0024095	1.33	0.184	0.998487	1.00793		week	0.998414	0.0109239	-0.15	0.885	0.0004465	0.0032902		_cons	0.0013689	0.0006982	-12.93	0	0.0005037	0.0037199
_cons	0.0021093	0.0007742	-16.79	0	0.0010273	0.0043307		_cons	0.0012121	0.0006176	-13.18	0
																P.1 compared to wild-type+Variant unknown+Variant missing
SGTF compared to non-VOC								B.1.351 compared to wild-type+Variant unknown+Variant missing					3177102			Logistic regression			Number of obs	=	3177059
		Number of observations: 2,724						Logistic regression			Number of obs	=	[95% Conf.	Interval]		is_hospital	Odds Ratio	Std. Err.	z	P>z	[95% Conf.	Interval]
								is_hospital	Odds Ratio	Std. Err.	z	P>z	1.76481	9.07382		case_P1	3.14762	0.0885772	40.75	0	2.97871	3.3261
is_hospital	Odds Ratio	Std. Err.	z	P>z	[95% Conf.	Interval]		case_B1351	4.00169	1.6715	3.32	0.001	1.06	1.06139		age	1.06069	0.0003526	177.26	0	1.06	1.06138
is_SGTF	4.69486	6.45242	1.13	0.26	0.317516	69.4192		age	1.06069	0.0003547	176.21	0	1.68605	1.85252		sex	1.76726	0.0424845	23.69	0	1.68592	1.85252
age	1.06992	0.0082736	8.74	0	1.05383	1.08626		sex	1.76733	0.0424527	23.71	0	0.998567	1.00052		week	0.999542	0.0004975	-0.92	0.358	0.998568	1.00052
sex	1.59436	0.165016	4.51	0	1.30163	1.95293		week	0.999542	0.0004976	-0.92	0.357	0.00207	0.002458		_cons	0.0022559	9.92e-05	-138.63	0	0.0020697	0.0024589
week	1.00059	0.0104152	0.06	0.955	0.980383	1.02121		_cons	0.0022557	9.88e-05	-139.07	0
_cons	0.0016446	0.0009083	-11.61	0	0.0005571	0.0048548
B.1.1.7&SGTF compared to wild-type
Logistic regression			Number of obs	=	11414
is_hospital	Odds Ratio	Std. Err.	z	P>z	[95% Conf.	Interval]
is_B117SGTF	1.72768	0.468957	2.01	0.044	1.01488	2.94111
age	1.06458	0.0056901	11.71	0	1.05349	1.07579
sex	1.63931	0.0813469	9.96	0	1.48738	1.80676
week	1.00304	0.0026062	1.17	0.242	0.997949	1.00816
_cons	0.0021733	0.0007843	-16.99	0	0.0010713	0.0044086
B.1.1.7&SGTF compared to wild-type+Variant unknown+Variant missing
Logistic regression			Number of obs	=	3185539
is_hospital	Odds Ratio	Std. Err.	z	P>z	[95% Conf.	Interval]
case_B117SGTF	2.03088	0.739078	1.95	0.052	0.995214	4.14433
age	1.0607	0.0003672	170.23	0	1.05998	1.06142
sex	1.76668	0.0427239	23.53	0	1.6849	1.85244
week	0.999546	0.0004968	-0.91	0.361	0.998573	1.00052
_cons	0.0022553	9.95e-05	-138.19	0	0.0020685	0.0024589

## Sheet: ICU
This supplementary material is hosted by Eurosurveillance as supporting information alongside the article Characteristics of SARS-CoV-2 variants of concern B.1.1.7, B.1.351 or P.1: data from seven EU/EEA countries, weeks 38/2020 to 10/2021, on behalf of the authors, who remain responsible for the accuracy and appropriateness of the content. The same standards for ethics, copyright, attributions a…																P.1 compared to wild-type
ONLY B.1.1.7 compared to wild-type								B.1.351 compared to wild-type
													2958			Logistic regression			Number of obs	=	2908
Logistic regression			Number of obs	=	11178			Logistic regression			Number of obs	=	[95% Conf.	Interval]		is_ICU	Odds Ratio	Std. Err.	z	P>z	[95% Conf.	Interval]
is_ICU	Odds Ratio	Std. Err.	z	P>z	[95% Conf.	Interval]		is_ICU	Odds Ratio	Std. Err.	z	P>z	1.92771	5.70356		is_P1	2.23948	0.281338	6.42	0	1.75071	2.86471
is_B117	2.2697	0.500892	3.71	0	1.47271	3.49797		is_B1351	3.31584	0.917592	4.33	0	1.03792	1.06893		age	1.0569	0.0058807	9.95	0	1.04543	1.06849
age	1.0493	0.0039067	12.93	0	1.04167	1.05699		age	1.05331	0.0079086	6.92	0	0.96118	7.16616		sex	2.0398	0.747016	1.95	0.052	0.995085	4.18133
sex	2.33433	0.339877	5.82	0	1.7548	3.10525		sex	2.6245	1.34505	1.88	0.06	0.962876	1.01265		week	0.994502	0.0096385	-0.57	0.569	0.975789	1.01357
week	0.998128	0.0040623	-0.46	0.645	0.990198	1.00612		week	0.987449	0.0126963	-0.98	0.326	5.58e-05	0.0011882		_cons	0.000227	0.0001275	-14.94	0	7.55e-05	0.0006827
_cons	0.0003213	7.17e-05	-36.04	0	0.0002074	0.0004975		_cons	0.0002575	0.0002009	-10.59	0
																P.1 compared to wild-type+Variant unknown+Variant missing
B.1.1.7&SGTF compared to wild-type								B.1.351 compared to wild-type+Variant unknown+Variant missing
													3186702			Logistic regression			Number of obs	=	3186652
Logistic regression			Number of obs	=	11282						Number of obs	=	[95% Conf.	Interval]		is_ICU	Odds Ratio	Std. Err.	z	P>z	[95% Conf.	Interval]
is_ICU	Odds Ratio	Std. Err.	z	P>z	[95% Conf.	Interval]		is_ICU	Odds Ratio	Std. Err.	z	P>z	1.59586	3.79891		case_P1	1.69446	0.0662927	13.48	0	1.56939	1.82951
is_B117SGTF	2.25234	0.506919	3.61	0	1.44897	3.50113		case_B1351	2.46222	0.544778	4.07	0	1.05779	1.05887		age	1.05833	0.0002789	215.16	0	1.05779	1.05888
age	1.04945	0.0040212	12.6	0	1.0416	1.05736		age	1.05833	0.0002761	217.32	0	2.56707	2.65068		sex	2.60811	0.0212557	117.62	0	2.56678	2.6501
sex	2.33899	0.342308	5.81	0	1.75572	3.11602		sex	2.60854	0.0213281	117.27	0	0.999982	1.00243		week	1.00121	0.0006252	1.93	0.053	0.999983	1.00243
week	0.99842	0.0040625	-0.39	0.698	0.99049	1.00641		week	1.0012	0.0006248	1.93	0.054	0.0002041	0.0002448		_cons	0.0002235	1.04e-05	-180.57	0	0.000204	0.0002448
_cons	0.000317	7.3e-05	-34.98	0	0.0002018	0.0004979		_cons	0.0002235	1.04e-05	-181.38	0
B.1.1.7&SGTF compared to wild-type+Variant unknown+Variant missing
Logistic regression			Number of obs	=	3195026
is_ICU	Odds Ratio	Std. Err.	z	P>z	[95% Conf.	Interval]
case_B117SGTF	1.70119	0.324712	2.78	0.005	1.17025	2.473
age	1.05829	0.0002771	216.4	0	1.05775	1.05883
sex	2.60724	0.0230389	108.45	0	2.56248	2.65279
week	1.00121	0.0006244	1.94	0.053	0.999986	1.00243
_cons	0.0002241	1e-05	-187.88	0	0.0002053	0.0002447

## Sheet: fatal
This supplementary material is hosted by Eurosurveillance as supporting information alongside the article Characteristics of SARS-CoV-2 variants of concern B.1.1.7, B.1.351 or P.1: data from seven EU/EEA countries, weeks 38/2020 to 10/2021, on behalf of the authors, who remain responsible for the accuracy and appropriateness of the content. The same standards for ethics, copyright, attributions a…
ONLY B.1.1.7 compared to wild-type								B.1.351 compared to wild-type								P.1 compared to wild-type
Logistic regression			Number of obs	=	9429			Logistic regression			Number of obs	=	2172			Logistic regression			Number of obs	=	2153
fatal	Odds Ratio	Std. Err.	z	P>z	[95% Conf.	Interval]		fatal	Odds Ratio	Std. Err.	z	P>z	[95% Conf.	Interval]		fatal	Odds Ratio	Std. Err.	z	P>z	[95% Conf.	Interval]
is_B117	0.535713	0.144853	-2.31	0.021	0.315336	0.910105		is_B1351	1.10871	0.63379	0.18	0.857	0.361601	3.39942		is_P1	0.561889	0.176469	-1.84	0.066	0.303612	1.03988
age	1.11984	0.0067487	18.78	0	1.10669	1.13315		age	1.12191	0.0159745	8.08	0	1.09104	1.15366		age	1.12287	0.0173734	7.49	0	1.08933	1.15744
sex	2.29084	0.152753	12.43	0	2.01019	2.61068		sex	2.37176	0.382478	5.36	0	1.72904	3.25341		sex	2.32001	0.388933	5.02	0	1.67029	3.22246
week	1.00134	0.0077372	0.17	0.862	0.986292	1.01662		week	0.998305	0.0136866	-0.12	0.902	0.971837	1.02549		week	1.00174	0.0133025	0.13	0.896	0.976002	1.02815
_cons	1.99e-05	9.02e-06	-23.92	0	8.21e-06	4.84e-05		_cons	1.75e-05	1.82e-05	-10.54	0	2.29e-06	0.0001344		_cons	1.59e-05	1.83e-05	-9.61	0	1.68e-06	0.0001517
B.1.1.7&SGTF compared to wild-type								B.1.351 compared to wild-type+Variant unknown+Variant missing								P.1 compared to wild-type+Variant unknown+Variant missing
Logistic regression			Number of obs	=	9490			Logistic regression			Number of obs	=	3078899			Logistic regression			Number of obs	=	3078880
fatal	Odds Ratio	Std. Err.	z	P>z	[95% Conf.	Interval]		fatal	Odds Ratio	Std. Err.	z	P>z	[95% Conf.	Interval]		fatal	Odds Ratio	Std. Err.	z	P>z	[95% Conf.	Interval]
is_B117SGTF	0.538977	0.149739	-2.22	0.026	0.312672	0.929076		case_B1351	3.29362	1.28333	3.06	0.002	1.53465	7.06867		case_P1	1.66677	0.178014	4.78	0	1.35197	2.05488
age	1.12011	0.0068163	18.64	0	1.10683	1.13355		age	1.12477	0.0011795	112.12	0	1.12246	1.12708		age	1.12477	0.001178	112.26	0	1.12246	1.12708
sex	2.32308	0.181095	10.81	0	1.99393	2.70657		sex	2.29366	0.0181435	104.94	0	2.25837	2.32949		sex	2.29363	0.0181085	105.15	0	2.25841	2.3294
week	1.00294	0.0079803	0.37	0.712	0.987425	1.01871		week	1.00718	0.0025285	2.85	0.004	1.00224	1.01215		week	1.00719	0.0025274	2.85	0.004	1.00225	1.01215
_cons	1.9e-05	9.04e-06	-22.9	0	7.51e-06	4.8e-05		_cons	4.57e-06	2.33e-07	-240.82	0	4.14e-06	5.05e-06		_cons	4.57e-06	2.34e-07	-240.65	0	4.13e-06	5.05e-06
B.1.1.7&SGTF compared to wild-type+Variant unknown+Variant missing
Logistic regression			Number of obs	=	3086217
fatal	Odds Ratio	Std. Err.	z	P>z	[95% Conf.	Interval]
case_B117SGTF	1.5919	0.168145	4.4	0	1.29422	1.95806
age	1.12475	0.0011861	111.48	0	1.12243	1.12708
sex	2.29364	0.0183278	103.89	0	2.258	2.32985
week	1.00719	0.0025292	2.85	0.004	1.00224	1.01215
_cons	4.58e-06	2.32e-07	-242.16	0	4.14e-06	5.05e-06
